# Supplementary material for: A New Algorithm to Optimize Maximal Information Coefficient
Source: PLoS One. 2016 Jun 22;11(6):e0157567. doi: 10.1371/journal.pone.0157567 (PMC4917098; doi:10.1371/journal.pone.0157567)
Supplement: S1 File — (ZIP) [file pone.0157567.s002.zip]

Archive with 21 entries (20 files):
- ChiMIC_code/
- ChiMIC_code/ApproxMaxMI.p
- ChiMIC_code/ChiMIC.p
- ChiMIC_code/ChiMIC2.p
- ChiMIC_code/Read Me_ChiMIC.txt
- ChiMIC_code/chi2test.m
- ChiMIC_code/equipartitionYaxis2c.mexa64
- ChiMIC_code/equipartitionYaxis2c.mexw32
- ChiMIC_code/equipartitionYaxis2c.mexw64
- ChiMIC_code/getmutualI2var.mexa64
- ChiMIC_code/getmutualI2var.mexw32
- ChiMIC_code/getmutualI2var.mexw64
- ChiMIC_code/getmutualI2var_fix.mexa64
- ChiMIC_code/getmutualI2var_fix.mexw32
- ChiMIC_code/getmutualI2var_fix.mexw64
- ChiMIC_code/getmutualI2var_fix2.mexa64
- ChiMIC_code/getmutualI2var_fix2.mexw32
- ChiMIC_code/getmutualI2var_fix2.mexw64
- ChiMIC_code/getsuper2var.mexa64
- ChiMIC_code/getsuper2var.mexw32
- ChiMIC_code/getsuper2var.mexw64
