# Supplementary material for: A New Algorithm to Optimize Maximal Information Coefficient
Source: PLoS One. 2016 Jun 22;11(6):e0157567. doi: 10.1371/journal.pone.0157567 (PMC4917098; doi:10.1371/journal.pone.0157567)
Supplement: S1 File — (ZIP) [file pone.0157567.s002.zip › ChiMIC_code/Read Me_ChiMIC.txt]

This is tutorial of ¡°ChiMIC¡±
Notice: The only software needed to run these programs is MATLAB
Calling format for 'ChiMIC'
    MIC=ChiMIC(vector,Bn,c,N)
        'vector' is a matrix(2*N). Each column of vector represent one variable.
        'N' is the sample number of variable.
		'Bn' equal to N^¦Á, ¦Á can be 0.6 or 0.55.
		'c' Determines by what factor clumps may outnumber columns when OptimizeXAxis is called,can be 15 or 5.
For two variable x and y with 400 samples, the format as follow:
        MIC=ChiMIC([x,y],400^0.6,5,400);

'ApproxMaxMI' is the Matlab code, provide by C engine.
Calling format:
		MIC=ApproxMaxMI([x,y],400^0.6,5,400);
		
		
